# Supplementary material for: Evaluation of environmental scanning electron microscopy for analysis of Proteus mirabilis crystalline biofilms in situ on urinary catheters
Source: FEMS Microbiol Lett. 2014 May 12;355(1):20–7. doi: 10.1111/1574-6968.12451 (PMC4262002; doi:10.1111/1574-6968.12451)
Supplement: Fig S1 — Illustration of the in vitro bladder model system. [file fml0355-0020-SD2.txt]

Supplementary Figure1 
 
Illustration of the in vitro bladder model system (modifiedfrom Stickleretal.1999, MethodsEnzymol
310:494-501). 1,2) Wateriscirculatedthroughtheouterchamberofadoublewalledvesseltomaintainthe
"bladder" at37 ºC.3) Cathetersareinsertedintotheinnerchamberandretentionballoonsinflatedtoform a
seal and hold the catheter in place. 4) Catheters are connected to standard drainage bags to form a 
complete sterile closed drainage system.5) Mediaissuppliedtothe "bladder" via an inletatthe top ofthe 
vessel and at a constant flow rate controlled by a peristaltic pump. Test strains are typically inoculated 
directly into residualmedia thatpoolsbelow the cathetereye-hole.Bluearrowsindicatewaterflow though 
the outerchamber.Yellow arrow indicatesurine flow through the closed drainage system.  
4.Sterile urine 
supplied from 
reservoir via 
peristaltic pump 
3. Water at37°C 
circulated through 
outer chamber 
2.Catheter connected to 
sterile drainage bag to 
establish complete closed 
drainage system 
1.Double chambered 
glass vessel 
representing the 
“bladder” 
5. Foley catheter 
1.#Double'walled'
glass'vessel'
represen1ng'the'
“bladder”'
2.'Water'at'37'°C'
circulated'through'
outer'chamber''
4.#Catheter'connected'to'
standard'sterile'drainage'
bag'to'establish'complete'
closed'drainage'system'
3.#Foley'catheter'
inserted'into'inner'
chamber'and'held'in'
place'by'inﬂated'
reten1on'balloon'
5.#Media'is'supplied'to'
the'“bladder”'at'a'
constant'ﬂow'rate'via'a'
peristal1c'pump'
